# Supplementary material for: Boesenbergia rotunda and Its Pinostrobin for Atopic Dermatitis: Dual 5-Lipoxygenase and Cyclooxygenase-2 Inhibitor and Its Mechanistic Study through Steady-State Kinetics and Molecular Modeling
Source: Antioxidants (Basel). 2024 Jan 5;13(1):74. doi: 10.3390/antiox13010074 (PMC10812521; doi:10.3390/antiox13010074)
Supplement: Supplementary file 1 [file antioxidants-13-00074-s001.zip]

Archive with 1 entries (1 files):
- antioxidants-2745411-supplementary.pdf
